# Supplementary material for: Wolf genetic diversity compared across Europe using the yardstick method
Source: Sci Rep. 2023 Aug 22;13:13727. doi: 10.1038/s41598-023-40834-x (PMC10444868; doi:10.1038/s41598-023-40834-x)
Supplement: Supplementary file 2 — Supplementary Tables. [file 41598_2023_40834_MOESM2_ESM.xlsx]

## Sheet: Table S1
Table S1: List of studies and populations used in this meta-analysis with abbreviations used to show populations on the Figures.
Abbreviations for pop. Name	Population	Study author
IBP1	Ibrian Peninsula	Godinho et.al., 2011
IBP2	Iberian Peninsula	Sastre et. al. 2010
IT1	Italy, Apennines	Randi and Lucchini, 2002
IT2	Italy (APENN&E Alps (dispersers))	Fabbri et.al., 2014
HR	Dinaric	Fabbri et.al., 2014
SI-HR.DIN	Dinaric	This study
HR.DAL	Dalmatia	This study
SI-HR.GK	Slovenia&Gorski Kotar in Croatia	This study
HR.LI	Lika	This study
BA1	BiH_all	Šnjegota et.al., 2018
RS2	Serbia	Djan et.al., 2016
RS1	Serbia	Bakan et.al., 2014
SK-RS-BG	Slovakia, Serbia, Bulgaria	Bakan et.al., 2014
GR	Greece_all	Karamanlidis et.al., 2016
GR.CL1	Greece_cluster_1	Karamanlidis et.al., 2016
GR.CL2	Greece_cluster_2	Karamanlidis et.al., 2016
BG1	Bulgaria	Bakan et.al., 2014
BG2	Bulgaria (unrelated)	Moura et.al., 2013
RO	Romania_all	This study
SK1	Slovakia	Bakan et.al., 2014
SK2	Slovakia	Rigg et.al., 2014
PL1	Bialowieza Primeval Forest (BPF), Polish-Belarusian border	Jędrzejewski et al., 2005
PL2	Poland	Czarnomska et al., 2013
SCAN3	Scandinavia (1940-1980)	Flagstad et.al., 2003
SCAN4	Scandinavia (1991 - 2001)	Bensch et.al. 2006
SCAN2	Scandinavia (1890-1939)	Flagstad et.al., 2003
SCAN1	Scandinavia (1829-1889)	Flagstad et.al., 2003
BALT1	Estonia, Latvia (group A)	Hindrikson et.al., 2013
BALT2	Estonia, Latvia (group B)	Hindrikson et.al., 2013
BALT3	Estonia, Latvia (group C)	Hindrikson et.al., 2013
BALT4	Estonia, Latvia (group D)	Hindrikson et.al., 2013
FIN1	Finland (1996 –1998)	Aspi et.al., 2006
FIN2	Finland (1999 –2001)	Aspi et.al., 2006
FIN3	Finland (2002 – 2004 )	Aspi et.al., 2006
FIN4	Finland (2003)	Flagstad et.al., 2003
FIN5	Finland (2007-2009)	Jansson et.al., 2012
RU.KAR1	Karelia	Aspi et.al., 2009
RU.KAR2	Russia, Karelia	Jansson et.al., 2012
RU.ARC	Archangelsk	Aspi et.al., 2009
RU	European Russia	Sastre et. al. 2010

## Sheet: Table S2
Table S2: Comparison of genetic diversity among European wolf (sub)populations using wolves in the NW Dinaric Mountains as a reference to correct for different panels of loci and sample sizes. Populations are organized from South -Weast to North East. Some parameters for some populations are missing because they were not available in published data. Abbreviations: N, number of genotypes; A, avera…
					Original genetic diversity indices reported in studies						Genetic diversity indices calculated for loci common to the reference population						Calibrated genetic diversity indices of each population
Population Name	Study Author	Population	N	N loci analysed / N common loci	oA	SEoA	oHe	SEoHe	oHo	SEoHo	A	ASE	He	SEHe	Ho	SEHo	Hec	SEHec	Hoc*	Ac	SEAc	Loci common with the reference population
IBP1	Godinho et.al., 2011	Ibrian Peninsula	208	42/18	6.40476	0.195423	0.618976	0.0141023			6.47059	0.702504	0.627235	0.0435596			0.616371	0.047796		6.31884	0.804521	AHT137, AHTh260, AHTk211, AHTk253, C20_253, FH2010, FH2054, FH2848, INRA21, INU030, INU055, REN162C04, REN169D01, REN169O18, REN247M23, REN54P11, VWF
IBP2	Sastre et. al. 2010	Iberian Peninsula	47	13/4	5.5	0.263002	0.644667	0.0205154	0.525333	0.0176158	5.75	0.946485	0.64425	0.0654349	0.5865	0.0521001	0.68637	0.0773112	0.559317	7.29076	1.28815	CPH5, CPH9, FH2010, FH2054
IT1	Randi and Lucchini, 2002	Italy, Apennines	107	18/15	3.61111	0.0889997	0.509278	0.0135075			3.26667	0.266667	0.481667	0.0521926			0.517007	0.0620109		4.03105	0.413017	C09_250, C20_253, CPH12, CPH2, CPH22, CPH4, CPH5, CPH6, CPH7, CPH8, CPH9, FH2010, FH2088, FH2096, VWF
IT2	Fabbri et.al., 2014	Italy (APENN&E Alps (dispersers))	282	12/11	5.75	0.185402	0.576667	0.0127979	0.559167	0.0128889	5.8	1.06249	0.559	0.0735671	0.538	0.0734968	0.550633	0.0817443	0.533923	6.08177	1.24616	C09_250, C20_253, CPH12, CPH2, CPH4, CPH5, CPH8, FH2088, FH2096, FH2137
HR	Fabbri et.al., 2014	Dinaric	152	12/11	7.25	0.217049	0.718333	0.00973356	0.656667	0.00924177	7.2	0.85375	0.728	0.0362031	0.658	0.0346346	0.719371	0.0611202	0.657616	8.03766	1.23499	C09_250, C20_253, CPH12, CPH2, CPH4, CPH5, CPH8, FH2088, FH2096, FH2137
SI-HR.DIN	This study	Dinaric	294	33/33	9.64706	0.220419	0.702664	0.00612811	0.679563	0.00693243	9.39394	0.613823	0.700386	0.018394	0.681333	0.0208976	0.704146	0.0282071	0.680997	9.39394	0.771262	CPH9, CPH12, C20_253, C09_250, FH2010, CPH5, CPH7, Cxx_121, FH2137, CPH22, VWF, Cxx_123, CPH2, FH2088, FH2096, CPH6, CPH4, REN169O18, REN54P11, INRA21, AHT137, REN169D01, AHTk253, FH2848, REN162C04, REN247M23, INU055, AHTh260, INU030, AHTk211, CPH8, CXX279, FH2054
HR.DAL	This study	Dalmatia	56	33/33	6.47059	0.232924	0.702908	0.0129377	0.679814	0.0160632	6.48485	0.305012	0.700326	0.0167514	0.682557	0.0208683	0.710492	0.0279039	0.687148	7.50964	0.487408	CPH9, CPH12, C20_253, C09_250, FH2010, CPH5, CPH7, Cxx_121, FH2137, CPH22, VWF, Cxx_123, CPH2, FH2088, FH2096, CPH6, CPH4, REN169O18, REN54P11, INRA21, AHT137, REN169D01, AHTk253, FH2848, REN162C04, REN247M23, INU055, AHTh260, INU030, AHTk211, CPH8, CXX279, FH2054
SI-HR.GK	This study	Slovenia&Gorski Kotar in Croatia	198	33/33	6.60606	0.134065	0.680379	0.00849002	0.679653	0.00968336	6.60606	0.32839	0.680379	0.0207962	0.679653	0.0237193	0.685777	0.0296033	0.685045	7.04878	0.477923	CPH9, CPH12, C20_253, C09_250, FH2010, CPH5, CPH7, Cxx_121, FH2137, CPH22, VWF, Cxx_123, CPH2, FH2088, FH2096, CPH6, CPH4, REN169O18, REN54P11, INRA21, AHT137, REN169D01, AHTk253, FH2848, REN162C04, REN247M23, INU055, AHTh260, INU030, AHTk211, CPH8, CXX279, FH2054
HR.LI	This study	Lika	34	34/34	5.79412	0.259898	0.68745	0.0182579	0.696655	0.0241697	5.81818	0.26276	0.686275	0.0185014	0.701723	0.0239821	0.700518	0.0291877	0.709899	7.0679	0.45659	CPH9, CPH12, C20_253, C09_250, FH2010, CPH5, CPH7, Cxx_121, FH2137, CPH22, VWF, Cxx_123, CPH2, FH2088, FH2096, CPH6, CPH4, REN169O18, REN54P11, INRA21, AHT137, REN169D01, AHTk253, FH2848, REN162C04, REN247M23, INU055, AHTh260, INU030, AHTk211, CPH8, CXX279, FH2054
BA1	Šnjegota et.al., 2018	BiH_all	68	18/16	9	0.237044	0.776483	0.0097462	0.703432	0.0119532	9.07692	0.560008	0.785864	0.0140261	0.702489	0.0228406	0.749293	0.0284531	0.678801	9.91384	0.923777	AHTk211, CXX279, INU055, REN54P11, INRA21, AHT137, AHTh260, AHTk253, INU030, FH2848, Cxx_121, FH2054, REN247M23
RS2	Djan et.al., 2016	Serbia	75	18/16	8.16667	0.265235	0.762672	0.00806226	0.683963	0.0095097	8.08333	0.782946	0.740348	0.0214329	0.681441	0.0283997	0.716569	0.0312352	0.642619	9.12504	1.05845	AHTk211, CXX279, INU055, REN54P11, INRA21, AHT137, AHTk253, INU030, FH2848, Cxx_121, FH2054, REN247M23
RS1	Bakan et.al., 2014	Serbia	120	16/14			0.6586	0.0119523	0.5514	0.0188634			0.674143	0.0320773	0.583071	0.0458235	0.701391	0.0527662	0.587226			CPH12, CPH5, CPH7, CPH8, CPH9, FH2010, C09_250, C20_253, CPH2, CPH4, CPH6, FH2088, FH2096, FH2137
SK-RS-BG	Bakan et.al., 2014	Slovakia, Serbia, Bulgaria	339	16/14			0.78815	0.00425498	0.606786	0.00436715			0.78815	0.020907	0.606786	0.0214582	0.817715	0.0520736	0.629547			CPH12, CPH5, CPH7, CPH8, CPH9, FH2010, C09_250, C20_253, CPH2, CPH4, CPH6, FH2088, FH2096, FH2137
GR	Karamanlidis et.al., 2016	Greece_all	40	14/7	7.07143	0.500352	0.725714	0.0223007	0.665	0.0242094	6	0.816497	0.682857	0.0551498	0.71	0.0552484	0.728439	0.0891861	0.667497	7.81452	1.26548	FH2088, FH2010, FH2054, FH2096, VWF, C09_250, C20_253
GR.CL1	Karamanlidis et.al., 2016	Greece_cluster_1	16	14/7	4.66667	0.37064	0.6575	0.0447637	0.6325	0.0513824	4.85714	0.459221	0.658571	0.0679436	0.69	0.068972	0.716854	0.100816	0.689597	7.11702	0.973311	FH2088, FH2010, FH2054, FH2096, VWF, C09_250, C20_253
GR.CL2	Karamanlidis et.al., 2016	Greece_cluster_2	16	14/7	5.91667	0.646279	0.705	0.0366887	0.690833	0.0433933	5.57143	0.782461	0.691429	0.0536491	0.712857	0.0617103	0.751854	0.0925973	0.736746	8.16701	1.40126	FH2088, FH2010, FH2054, FH2096, VWF, C09_250, C20_253
BG1	Bakan et.al., 2014	Bulgaria	25	16/15			0.769133	0.0149148	0.518133	0.0347385			0.773571	0.0196965	0.527643	0.0460817	0.817223	0.0533429	0.550529			CPH12, CPH5, CPH7, CPH8, CPH9, FH2010, C09_250, C20_253, CPH2, CPH4, CPH6, FH2088, FH2096, FH2137
BG2	Moura et.al., 2013	Bulgaria (unrelated)	62	14/7			0.731857	0.0121592	0.632929	0.0143555			0.748714	0.0232653	0.669857	0.0330241	0.794658	0.0769408	0.68724			C09_250, C20_253, FH2010, FH2054, FH2088, FH2096, VWF
RO	This study., 2020	Romania_all	32	21/21	5.71429	0.27323	0.694552	0.0206586	0.703172	0.0323725	5.71429	0.33197	0.694552	0.0250999	0.703172	0.0393322	0.694577	0.0335169	0.703197	7.02343	0.523833	CPH9, CPH12, C20_253, C09_250, FH2010, CPH5, CPH7, Cxx_121, REN169O18, REN54P11, INRA21, AHT137, REN169D01, AHTk253, FH2848, REN162C04, REN247M23, INU055, AHTh260, INU030, FH2054
SK1	Bakan et.al., 2014	Slovakia	194	16/14			0.702733	0.00867654	0.542733	0.0116664			0.717357	0.029511	0.571429	0.0327189	0.745207	0.0530246	0.575536			CPH12, CPH5, CPH7, CPH8, CPH9, FH2010, C09_250, C20_253, CPH2, CPH4, CPH6, FH2088, FH2096, FH2137
SK2	Rigg et.al., 2014	Slovakia	19.2	21/20	4.85714	0.23748	0.642381	0.0327312	0.649524	0.0425014	4.8	0.224781	0.6345	0.0309794	0.6395	0.040285	0.649574	0.0383999	0.656797	6.50596	0.431585	REN169D01, AHT137, INRA21, REN162C04, INU030, AHTk253, REN54P11, FH2848, REN169O18, REN247M23, INU055, C20_253, CPH8, Cxx_121, CPH7, C09_250, CPH9, CPH12, CPH5, FH2010
PL1	Jędrzejewski et al., 2005	Bialowieza Primeval Forest (BPF), Polish-Belarusian border	35	20/8	6.85	0.386598	0.73285	0.0166135			6.375	0.53243	0.719	0.00766718			0.753496	0.0535609		7.26097	0.982853	CPH2, CPH4, CPH6, CPH7, CPH8, FH2010, FH2054, FH2137
PL2	Czarnomska et al., 2013	Poland	457	11/6	10.2727	0.193185	0.732636	0.00366684	0.526364	0.00452402	10.1667	1.93936	0.7425	0.0356275	0.541	0.0421118	0.788936	0.0978808	0.566812	10.8911	2.50486	FH2010, FH2054, FH2088, FH2096, FH2137, VWF
SCAN3	Flagstad et.al., 2003	Scandinavia (1940-1980)	8.5	15/6	3.13333	0.36246	0.515333	0.0627627	0.446667	0.0830578	3.33333	0.333333	0.57	0.0356838	0.581667	0.101108	0.6445	0.0867648	0.558623	5.42414	0.8379	C09_250, C20_253, FH2054, FH2088, FH2096, VWF
SCAN4	Bensch et.al. 2006	Scandinavia (1991 - 2001)	87	31/8	3.51613	0.103695	0.54871	0.0164993	0.580323	0.0180299	4.125	0.398098	0.68875	0.0286255	0.72125	0.0297272	0.651603	0.0381578	0.689144	4.19505	0.484799	C09_250, Cxx_121, Cxx_123, FH2010, FH2054, FH2088, FH2137, VWF
SCAN2	Flagstad et.al., 2003	Scandinavia (1890-1939)	9	15/6	4.4	0.498497	0.684667	0.0465019	0.608	0.0691988	5	0.816497	0.695	0.0706517	0.578333	0.0795997	0.776161	0.11904	0.689249	7.90199	1.57663	FH2088, C20_253, VWF, FH2096, FH2054, C09_250
SCAN1	Flagstad et.al., 2003	Scandinavia (1829-1889)	9	15/6	5.06667	0.488386	0.744	0.039167	0.66	0.0918871	5.16667	0.477261	0.798333	0.0246869	0.726667	0.0582905	0.894996	0.10772	0.793948	8.19939	1.20748	FH2088, C20_253, VWF, FH2096, FH2054, C09_250
BALT1	Hindrikson et.al., 2013	Estonia, Latvia (group A)	52	16/9	7.625	0.338683	0.720187	0.0104201	0.76375	0.0137283	7.66667	0.799305	0.738889	0.01608	0.774444	0.025352	0.775105	0.0576711	0.821989	9.51564	1.32855	C20_253, CPH12, CPH2, CPH4, FH2010, FH2054, FH2088, FH2096, VWF
BALT2	Hindrikson et.al., 2013	Estonia, Latvia (group B)	39	16/9	7.3125	0.256281	0.750062	0.00903841	0.730375	0.0176159	7.55556	0.444444	0.776778	0.0103626	0.703778	0.0377336	0.817529	0.0598904	0.79607	9.65093	1.07333	C20_253, CPH12, CPH2, CPH4, FH2010, FH2054, FH2088, FH2096, VWF
BALT3	Hindrikson et.al., 2013	Estonia, Latvia (group C)	38	16/9	10.8125	0.540999	0.7925	0.00907943	0.803875	0.00702117	10.5556	1.16799	0.788	0.0172578	0.803889	0.00894186	0.829582	0.0624099	0.841489	13.4977	1.96121	C20_253, CPH12, CPH2, CPH4, FH2010, FH2054, FH2088, FH2096, VWF
BALT4	Hindrikson et.al., 2013	Estonia, Latvia (group D)	37	16/9	6.375	0.303529	0.654	0.0196979	0.700937	0.0197882	6.11111	0.454742	0.645333	0.0237504	0.697	0.0214767	0.679802	0.0548167	0.728591	7.86521	0.945108	C20_253, CPH12, CPH2, CPH4, FH2010, FH2054, FH2088, FH2096, VWF
FIN1	Aspi et.al., 2006	Finland (1996 –1998)	31	10/7	5.5	0.275547	0.6642	0.0138084	0.7065	0.0192264	5.57143	0.480929	0.662143	0.0347634	0.672857	0.0415964	0.70367	0.0760235	0.748483	7.35222	1.09436	C20_253, CPH12, CPH2, CPH4, CPH8, FH2088, FH2096
FIN2	Aspi et.al., 2006	Finland (1999 –2001)	39	10/7	5.3	0.242429	0.6629	0.0116407	0.7064	0.0147965	5.85714	0.404061	0.680286	0.026899	0.719571	0.0304794	0.72031	0.0731116	0.767578	7.53823	1.04132	C20_253, CPH12, CPH2, CPH4, CPH8, FH2088, FH2096
FIN3	Aspi et.al., 2006	Finland (2002 – 2004 )	48	10/7	5.5	0.171904	0.6911	0.010079	0.6772	0.0126178	5.85714	0.340068	0.698857	0.0297573	0.661571	0.034508	0.738341	0.0759382	0.72349	7.36902	0.97206	C20_253, CPH12, CPH2, CPH4, CPH8, FH2088, FH2096
FIN4	Flagstad et.al., 2003	Finland (2003)	20.7	15/6	6.4	0.547186	0.718667	0.0201972	0.688	0.0277878	5.5	0.428174	0.703333	0.0281267	0.685	0.0458803	0.763245	0.0904444	0.730676	7.67579	1.00638	C09_250, C20_253, FH2054, FH2088, FH2096, VWF
FIN5	Jansson et.al., 2012	Finland (2007-2009)	33	17/13	6	0.306186	0.676453	0.0180588	0.614671	0.0262238	6.07692	0.459397	0.681077	0.0318341	0.614138	0.0433964	0.710231	0.0516884	0.645363	7.7273	0.855086	AHT137, AHTk211, C20_253, CPH12, CPH2, CPH4, CPH8, Cxx_121, CXX279, FH2088, FH2096, INRA21, REN169O18
RU.KAR1	Aspi et.al., 2009	Karelia	29	10/7	5.7	0.252763	0.7089	0.0238383	0.6569	0.0294488	6	0.534522	0.719	0.0545641	0.709143	0.0462346	0.765141	0.0925311	0.709016	7.97421	1.20049	C20_253, CPH12, CPH2, CPH4, CPH8, FH2088, FH2096
RU.KAR2	Jansson et.al., 2012	Russia, Karelia	37	17/13	6.29412	0.32148	0.732847	0.0194696	0.691182	0.0229962	6.53846	0.538462	0.737454	0.0356453	0.706069	0.0386103	0.76706	0.0564785	0.72345	8.19001	0.946266	AHT137, AHTk211, C20_253, CPH12, CPH2, CPH4, CPH8, Cxx_121, CXX279, FH2088, FH2096, INRA21, REN169O18
RU.ARC	Aspi et.al., 2009	Archangelsk	14	10/7	4.7	0.321588	0.6363	0.0306036	0.6339	0.0478546	5	0.436436	0.641286	0.0395328	0.662429	0.0602174	0.693937	0.0784243	0.691319	7.4116	1.12727	C20_253, CPH12, CPH2, CPH4, CPH8, FH2088, FH2096
RU	Sastre et. al. 2010	Russia	47	13/4	8.91667	0.433108	0.781833	0.0108887	0.662917	0.0163843	10.25	1.93111	0.769	0.047101	0.69425	0.0627341	0.819541	0.0646618	0.694889	13.0347	2.58963	CPH5, CPH9, FH2010, FH2054
Hoc* - the calibrated observed heterozygosity (Hoc) was obtained from Hec and the ratio between observed (Ho) and expected (He) heterozygosity in the original data as Hoc = Hec * (Ho/He).

## Sheet: Table S3
Table S3: Loci with associated data used and our study. Locus – locus name; Motive – motive of the locus: di-/tetra-/hexa- nucleotide; min. allele size – the shortest allele; Max. allele – the longest allele; MP - PCR multiplex; * loci eliminated from the analysis due to poor amplification
Locus	Motive	Min. allele size	Max. allele size	Multiplex	Primer concentration and PCR (µL)	Dye	Primer sequence	Primer sequence	Source
							F (5' - 3')	R (5'-3')
C09.250	di-	127	141	ID	0.25	6FAM	6FAM-TTAGTTAACCCAGCTCCCCCA	TCACCCTGTTAGCTGCTCAA	Ostrander et al., 1993
C20.253	di-	94	110	ID	0.05	VIC	VIC-AATGGCAGGATTTTCTTTTGC	ATCTTTGGACGAATGGATAAGG	Ostrander et al., 1993
CPH12	di-	195	205	ID	0.2	6FAM	6FAM-GGCATTACTTGGAGGGAGGAA	GATGATTCCTATGCTTCTTTGAG	Fredholm and Winterø, 1995
CPH5	di-	110	126	ID	0.12	PET	PET-TCCATAACAAGACCCCAAAC	GGAGGTAGGGGTCAAAAGTT	Fredholm and Winterø, 1995
CPH7	di-	163	171	ID	0.12	NED	NED-ACACAACTTTCCATAATACTTCCCA	ATCAATGCTCTCCTCCCCAG	Fredholm and Winterø, 1995
CPH8	di-	200	218	ID	0.4	PET	PET-AGGCTCACAATCCCTCTCATA	TAGATTTGATACCTCCCTGAGTCC	Fredholm and Winterø, 1995
CPH9	di-	140	164	ID	0.25	VIC	VIC-CAGAGACTGCCACTTTAAACACAC	AAAGTTCTCAAATACCATTGTGTTACA	Fredholm and Winterø, 1995
Cxx.103*	di-	/	/	ID	0.36	6FAM	6FAM-GGAAACTCAGTTATTTTACA	GCCCTAGAACTTCACACACA	Holmes et al., 1995
Cxx.121	di-	81	107	ID	0.25	NED	NED-TATTGCGAATGTCACTGCTT	ATAGATACACTCTCTCTCCG	Holmes et al., 1995
FH2010	tetra-	212	236	ID	0.1	VIC	VIC-AAATGGAACAGTTGAGCATGC	CCCCTTACAGCTTCATTTTCC	Francisco et al., 1996
FH2145	tetra-	281	294	ID	0.4	PET	CAGTCGGGTTTAGGGTCTCA	CAGAGCCCCTGACTGCAT	Francisco et al., 1996
SRY	-	/	/	ID	0.1	PET	GAACGCATTCTTGGTGTGGTC	PET-TGATCTCTGAGTTTTGCATTTG	Bellemain and Taberlet, 2004
CPH2	di-	94	110	A	0.17	6FAM	6FAM-TTCTGTTGTTATCGGCACCA	TTCTTGAGAACAGTGTCCTTCG	Fredholm and Winterø, 1995
CPH4	di-	144	154	A	0.47	6FAM	6FAM-ACTGGAGATGAAAACTGAAGATTATA	TTACAGGGGAAAGCCTCATT	Fredholm and Winterø, 1995
CPH6	di-	121	139	A	0.1	PET	PET-CATTGGCTGTTTGACTCTAGG	ACTGATGTGGGTGTCTCTGC	Fredholm and Winterø, 1995
FH2004	tetra-	111	191	A	0.21	VIC	VIC-TCATTGCCTGATACAGACTGAG	TTGAGCTTAGATCTCAAAGCATAGTG	Francisco et al., 1996
FH2079*	tetra-	/	/	A	/	6FAM	CCGAGCACATGGTTTGTTTT	6FAM-GATTCTGATATGCCCAGCTAA	Francisco et al., 1996
FH2088	tetra-	94	138	A	0.37	NED	NED-CCCTCTGCCTACATCTCTGC	TTCATAGGGCATGCATATAAC	Francisco et al., 1996
FH2096	tetra-	98	110	A	0.08	PET	PET-CCGTCTAAGAGCCTCCCAG	GACAAGGTTTCCTGGTTCCA	Francisco et al., 1996
CPH22	di-	110	116	B	0.33	PET	PET-TCTTTCATTTACATTTTTGGCTCA	GCCCCAAAATCCGTGTGT	Dolf et al., 2000
Cxx.123	di-	123	151	B	0.35	6FAM	6FAM-AACTGGCCAAACATAAACACG	TTCATTAACCCTTTGCCCTG	Ostrander et al., 1993
FH2137	tetra-	161	183	B	0.2	NED	NED-TTCCAACATGATGACTAGTGTCCA	ATGAATTGCCCCAAGTTTTG	Francisco et al., 1996
VWF	hexa-	142	178	B	0.3	PET	PET-CTCCCCTTCTCTACCTCCACCTCTAA	CAGAGGTCAGCAAGGGTACTATTGTG	Shibuya et al., 1994
AHT137	di-	124	152	C	0.3	VIC	VIC-TACAGAGCTCTTAACTGGGTCC	CCTTGCAAAGTGTCATTGCT	Holmes et al., 1995
AHTh171*	di-	/	/	C	0.4	PET	PET-AGGTGCAGAGCACTCACTCA	CCCATCCACAGTTCAGCTTT	Breen et al., 2001
AHTh260	di-	230	266	C	0.25	VIC	VIC-CGCTATACCCACACCAGGAC	CCACAGAGGAAGGGATGC	Breen et al., 2001
AHTk211	di-	83	93	C	0.1	6FAM	6FAM-TTAGCAGCCGAGAAATACGC	ATTCGCCCGACTTTGGCA	Thomas et al., 1997
AHTk253	di-	280	298	C	0.05	VIC	VIC-ACATTTGTGGGCATTGGGGCTG	TGCACATGGAGGACAAGCACGC	Thomas et al., 1997
amelogenin	-	/	/	C	0.05	NED	NED-GTGCCAGCTCAGCAGCCCGTGGT	TCGGAGGCAGAGGTGGCTGTGGC	Pedersen et al., 2012
CXX279	di-	114	134	C	0.05	6FAM	6FAM-TGCTCAATGAAATAAGCCAGG	GGCGACCTTCATTCTCTGAC	Ostrander et al., 1993
FH2054	tetra-	146	170	C	0.1	PET	PET-GCCTTATTCATTGCAGTTAGGG	ATGCTGAGTTTTGAACTTTCCC	Francisco et al., 1996
FH2848	di-	230	240	C	0.2	NED	NED-CAAAACCAACCCATTCACTC	GTCACAAGGACTTTTCTCCTG	Guyon et al., 2003
INRA21	di-	92	100	C	0.2	VIC	VIC-ATGTAGTTGAGATTTCTCCTACGG	TAATGGCTGATTTATTTGGTGG	Mariat et al., 1996
INU005*	di-	/	/	C	/	NED	NED-CTTTCTACCAGCAAGGTTAC	TTCCCATTTAATTGCCTCT	Pedersen et al., 2012
INU030	di-	139	149	C	0.2	NED	NED-GGCTCCATGCTCAAGTCTGT	CATTGAAAGGGAATGCTGGT	Pedersen et al., 2012
INU055	di-	198	208	C	0.07	6FAM	6FAM-CCAGGCGTCCCTATCCATCT	GCACCACTTTGGGCTCCTTC	Pedersen et al., 2012
REN162C04	di-	190	208	C	0.4	PET	PET-TTCCCTTTGCTTTAGTAGGTTTTG	TGGCTGTATTCTTTGGCACA	Guyon et al., 2003
REN169D01	di-	198	216	C	0.05	VIC	VIC-AGTGGGTTGCAAGTGGAAC	AATAGCACATCTTCCCCACG	Guyon et al., 2003
REN169O18	di-	156	170	C	0.05	6FAM	6FAM-CACCCAACCTGTCTGTTCCT	ACTGTGTGAGCCAATCCCTT	Guyon et al., 2003
REN247M23	di-	267	281	C	0.3	PET	PET-TGGTAACACCAAGGCTTTCC	TGTCTTTTCCATGGTGGTGA	Guyon et al., 2003
REN54P11	di-	227	241	C	0.05	6FAM	6FAM-GGGGGAATTAACAAAGCCTGAG	TGCAAATTCTGAGCCCCACTG	Guyon et al., 2003
*Five loci (Cxx.103, FH2079, FH2145, AHTh171 and INU005) were excluded from the downstream analysis due to amplification or genotyping problems, bringing the total number of usable microsatellite markers to 34, and two sex-ID loci to double-check designation of sex.

## Sheet: Table S4
Table S4: Genetic diversity indexes for the four studied (sub)populations: A - number of alleles, He - expected heterozygosity, Ho - observed heterozygosity; Values in bold font show deviations from HW equlibrium after Holm-Bonferroni correction
	Whole Dinnaric pop., N = 294			Slovenia and Gorski Kotar - downsamp, N = 134			Slovenia and Gorski Kotar , N = 198			Lika, N = 34			Dalmatia, N = 56			Slovakia, N = 20			Romania, N = 32
Locus	A	He	Ho	A	He	Ho	A	He	Ho	A	He	Ho	A	He	Ho	A	He	Ho	A	He	Ho
AHT137	12	0.832547	0.833333	9	0.815688	0.798507	9	0.817672	0.843434	8	0.782439	0.823529	11	0.840721	0.839286	6	0.74	0.85	6	0.796566	0.870968
AHTh171	/			/						/			/			6	0.8	0.85
AHTh260	14	0.858652	0.851211	12	0.854172	0.869231	12	0.852533	0.880829	7	0.775087	0.764706	11	0.816008	0.785714				8	0.796875	0.9375
AHTk211	6	0.54869	0.47099	4	0.599438	0.574627	4	0.558131	0.517766	5	0.618945	0.5	6	0.438297	0.285714
AHTk253	8	0.745618	0.729167	7	0.739763	0.692308	7	0.747416	0.715026	5	0.648789	0.705882	6	0.743306	0.8	4	0.68	0.69	7	0.825195	0.90625
C09.250	7	0.785113	0.772109	6	0.764285	0.746269	6	0.762524	0.757576	5	0.754758	0.882353	7	0.762755	0.785714	4	0.71	0.65	4	0.693848	0.65625
C20.253	7	0.80448	0.785714	7	0.794999	0.791045	7	0.793873	0.792929	6	0.79109	0.764706	7	0.770727	0.803571	6	0.76	0.8	6	0.627229	0.413793
CPH12	5	0.678716	0.705479	5	0.677455	0.699248	5	0.69203	0.730964	4	0.692474	0.764706	4	0.492066	0.581818	3	0.62	0.68	5	0.57959	0.46875
CPH2	10	0.812254	0.816327	9	0.796308	0.813433	9	0.804956	0.813131	8	0.740484	0.794118	8	0.814732	0.821429
CPH22	4	0.6546	0.615646	4	0.573764	0.552239	4	0.623189	0.59596	4	0.628028	0.588235	4	0.641901	0.678571
CPH4	6	0.699944	0.712329	6	0.670473	0.699248	6	0.658489	0.69898	6	0.732699	0.705882	6	0.69898	0.785714
CPH5	5	0.724545	0.682594	5	0.710626	0.69403	5	0.724735	0.732323	5	0.699827	0.5	5	0.636529	0.618182	4	0.38	0.44	4	0.545898	0.5
CPH6	8	0.517205	0.498294	5	0.471706	0.43609	5	0.493764	0.467005	6	0.356834	0.382353	7	0.658004	0.696429
CPH7	5	0.615195	0.578231	5	0.551097	0.537313	5	0.557469	0.545455	4	0.679498	0.705882	5	0.665657	0.589286	5	0.7	0.8	3	0.531738	0.53125
CPH8	7	0.680932	0.57732	7	0.617474	0.593985	7	0.617833	0.573604	5	0.691176	0.617647	6	0.723636	0.545455	4	0.74	0.68
CPH9	7	0.616236	0.581633	7	0.578776	0.589552	7	0.547954	0.535354	6	0.565744	0.617647	6	0.745376	0.714286	7	0.64	0.55	7	0.77002	0.8125
Cxx.121	9	0.72108	0.668942	8	0.705112	0.664179	8	0.717733	0.71066	7	0.752163	0.705882	8	0.707589	0.535714	6	0.71	0.7	7	0.713867	0.65625
Cxx.123	8	0.821619	0.809524	8	0.792214	0.776119	8	0.807239	0.808081	7	0.823962	0.852941	7	0.816645	0.785714
CXX279	10	0.746305	0.720137	10	0.734044	0.746269	10	0.735396	0.751269	8	0.723616	0.705882	7	0.637755	0.625
FH2010	7	0.679343	0.674658	6	0.662983	0.646617	6	0.67261	0.642857	5	0.672145	0.735294	7	0.69324	0.75	4	0.29	0.21	4	0.733091	0.741935
FH2054	7	0.612826	0.634812	7	0.602691	0.631579	7	0.597619	0.639594	5	0.615917	0.617647	7	0.646365	0.607143				6	0.787598	0.875
FH2088	8	0.718966	0.703072	6	0.705307	0.69403	6	0.703015	0.691919	7	0.733242	0.757576	5	0.726403	0.714286
FH2096	4	0.396254	0.34471	3	0.310475	0.263158	3	0.319964	0.299492	4	0.424308	0.323529	4	0.583068	0.535714
FH2137	11	0.883145	0.877551	9	0.872717	0.910448	9	0.875957	0.893939	11	0.872405	0.941176	10	0.840083	0.785714
FH2145	9	0.559675	0.494662	7	0.48068	0.461538	7	0.482926	0.455959	9	0.677246	0.625	6	0.727	0.6
FH2848	6	0.759931	0.753521	6	0.751154	0.715385	6	0.754941	0.774869	5	0.760813	0.735294	5	0.686187	0.716981	5	0.62	0.55	5	0.73205	0.870968
INRA21	5	0.660876	0.612245	5	0.653793	0.597015	5	0.65265	0.616162	4	0.632785	0.735294	5	0.614636	0.517857	6	0.73	0.7	4	0.502081	0.387097
INU030	6	0.719024	0.699659	6	0.708454	0.686567	6	0.715002	0.705584	5	0.701125	0.676471	5	0.67905	0.696429	4	0.71	0.47	5	0.716961	0.645161
INU055	5	0.690227	0.656463	5	0.708844	0.619403	5	0.713167	0.681818	5	0.694637	0.764706	5	0.535236	0.517857	5	0.39	0.35	5	0.776855	0.84375
REN162C04	8	0.556238	0.557823	8	0.507351	0.470149	8	0.508877	0.510101	6	0.509948	0.529412	7	0.697704	0.785714	4	0.71	0.8	7	0.653809	0.75
REN169D01	8	0.746147	0.786942	8	0.710153	0.791045	8	0.708637	0.791878	7	0.707071	0.818182	8	0.799174	0.745455	5	0.8	0.95	9	0.838867	0.9375
REN169O18	8	0.63687	0.568027	7	0.558031	0.507463	7	0.572467	0.515152	6	0.726644	0.705882	7	0.748406	0.696429	5	0.55	0.5	7	0.785645	0.71875
REN247M23	7	0.833941	0.842857	7	0.842334	0.913386	7	0.837113	0.888889	6	0.7764	0.757576	6	0.794379	0.730769	4	0.54	0.67	5	0.739334	0.774194
REN54P11	6	0.628417	0.627986	5	0.61208	0.544776	5	0.609794	0.57868	5	0.62846	0.794118	6	0.694834	0.732143	5	0.67	0.75	6	0.438477	0.46875
VWF	6	0.726804	0.734694	6	0.673563	0.679104	6	0.69776	0.727273	5	0.733564	0.882353	6	0.76132	0.714286
FH2004**	11	0.777819	0.62116
Average	7.42857	0.698578	0.674281	6.61765	0.670824	0.658981	6.61765	0.674572	0.673074	5.91176	0.686009	0.699467	6.47059	0.701111	0.680129	4.85714	0.642381	0.649524	5.71429	0.694552	0.703172
st.dev.	2.27888	0.106814	0.122473	1.85888	0.12269	0.141011	1.85888	0.122418	0.139553	1.58339	0.104671	0.1363	1.72741	0.0948704	0.118895	1.01419	0.139782	0.181507	1.52128	0.115022	0.180243
s.e.	0.390824	0.0183185	0.0210039	0.318795	0.0210411	0.0241832	0.318795	0.0209945	0.0239332	0.271549	0.0179509	0.0233753	0.296249	0.0162701	0.0203903	0.173931	0.0239724	0.0311282	0.260897	0.0197262	0.0309114
FH2004** has null alleles in Dinaric population and was excluded from analysis.
